# Supplementary material for: Local Ablative Therapy Associated with Immunotherapy in Locally Advanced Pancreatic Cancer: A Solution to Overcome the Double Trouble?—A Comprehensive Review
Source: J Clin Med. 2022 Mar 31;11(7):1948. doi: 10.3390/jcm11071948 (PMC8999652; doi:10.3390/jcm11071948)
Supplement: Supplementary file 1 [file jcm-11-01948-s001.zip]

Archive with 1 entries (1 files):
- jcm-1557497-supplementary.pdf
